# Supplementary material for: Secondary Metabolite Profiling, Anti-Inflammatory and Hepatoprotective Activity of Neptunia triquetra (Vahl) Benth
Source: Molecules. 2021 Dec 3;26(23):7353. doi: 10.3390/molecules26237353 (PMC8659018; doi:10.3390/molecules26237353)
Supplement: Supplementary file 1 [file molecules-26-07353-s001.zip]

Archive with 1 entries (1 files):
- molecules-1472297-supplementary.pdf
